# Supplementary material for: CircASH1L inhibits ferroptosis and enhances cisplatin resistance by sponging miR-515-5p to regulate cell cycle-related CDCA7/RRM2 in ovarian cancer cells
Source: Front Pharmacol. 2025 Jun 24;16:1563869. doi: 10.3389/fphar.2025.1563869 (PMC12235606; doi:10.3389/fphar.2025.1563869)
Supplement: Supplementary file 6 [file Table1.xlsx]

## Sheet: Sheet1
	Table1. Primer sequences of qRT-PCR
	Name	Sequence（5’-3’）
	circASH1L-F	TAAGCACCCAAGGAAAGCACT
	circASH1L-R	AGGGTCCATCACAAGCGTAT
	circATXN7-F	AATCTGTGGGTTGAGGC
	circATXN7-R	GCTCCGACATTCTTTCC
	circSKA3-F	CCCCACCTACCAAACAATCAC
	circSKA3-R	GAGTTAATGGCTTCTTGCTCGT
	CDCA7-F	AGTTCGGGAAGGCTGTA
	CDCA7-R	CTTCTGAATCGGAGTTGG
	GAPDH-F	TCAAGAAGGTGGTGAAGCAGG
	GAPDH-R	TCAAAGGTGGAGGAGTGGGT
	Hsa-miR-155-5p-F	GCGTTCTCCAAAAGAAAGCAC
	Hsa-miR-155-5p-R	AGTGCAGGGTCCGAGGTATT
	loop primer	GTCGTATCCAGTGCAGGGTCCGAGGTATTCGCACTGGATACGACCAGAAA
	U6-F	CTCGCTTCGGCAGCACA
	U6-R	AACGCTTCACGAATTTGCGT
	Table2. Divergent primer and convergent primer for amplification of ASH1L fragments
	Name	Sequence（5’-3’）
	Convergent-F	CGCTTGTGATGGACCCTAGA
	Convergent-R	CGATTCCGTTTGCGAAGGTC
	Divergent-F	TAAGCACCCAAGGAAAGCACT
	Divergent-R	AGGGTCCATCACAAGCGTAT
	Table3. Probe sequences of FISH
	Name	Sequence（5’-3’）
	circASH1L probe	ACCAGCATCTTTCTTCGTTTTGAA
	miR-515-5p probe	CAGAAAGTGCTTTCTTTTGGAGAA
